# Supplementary material for: Mathematical Modeling Finds Disparate Interferon Production Rates Drive Strain-Specific Immunodynamics during Deadly Influenza Infection
Source: Viruses. 2022 Apr 27;14(5):906. doi: 10.3390/v14050906 (PMC9147528; doi:10.3390/v14050906)
Supplement: Supplementary file 1 [file viruses-14-00906-s001.zip]

Archive with 1 entries (1 files):
- viruses-1582244-supplementary.pdf
